# Supplementary material for: Risk and predictive factors for severe dengue infection: A systematic review and meta-analysis
Source: PLoS One. 2022 Apr 15;17(4):e0267186. doi: 10.1371/journal.pone.0267186 (PMC9012395; doi:10.1371/journal.pone.0267186)
Supplement: S1 Data — (XLSX) [file pone.0267186.s008.xlsx]

## Sheet: Raw data
ID	NO.	First author	Publication time	City/country	Patients recruitment time	Populations	Type of data	diagnosis method	diagnosis critrria	Sampling time(Days)	quality score	patient NO.				age			gender(M:F)			nutritional status/BMI			disease history (diabetes)			primary//sec infection			DENV type			fever			day of illness			Fever temperature(℃)			headache			weak/Restlessnsee			vomiting
												DF	DHF/DSS	SD		DF	DHF	SD	DF	DHF	SD	DF	DHF	SD	DF	DHF	SD	DF	DHF	SD	DF	DHF	SD	DF	DHF	SD	DF	DHF	SD	DF	DHF	SD	DF	DHF	SD	DF	DHF	SD	DF
1	15	Federico P C	2016	Colombia Huila	5/2012-9/2015	1m-14y	Retro	NS1、ELISA、PCR	2009WHO	2-7	5	47		17														21//4		4//9							4±1.25(2-7)		5±0.75(4-7)
2	16	Vipa Thanachartwet	2016	Bangkok, Thailand	10/2013-7/2015	>15y	Pros	NS1、ELISA、PCR	2009WHO	Admission	9	128		32		>40y: 19(14.8%)		>40y: 11(34.4%)																			>5d 48(37.5%)		>5d 19(59.4%)										57//128(44.5%)
3	18	Nguyen Minh Tuan	2017	southern Vietnam	10/2010-12/2013	1-15y	Pros	NS1、ELISA、PCR	2009WHO	≤3	9	1943		117		9±3.7(6-11)		9±2.96(7-11)				16.5±3.2(14.7-19)		16.9±4.8(14.6-20.1)							1:2:3:4=725:404:181:519		1:2:3:4=38:37:6:34				1d:426;2d:789;3d:718		1d:15;2d:43;3d:59										804//1943(41.6%)
4	23	Yong Ping Lin	2016	Guangzhou city, China	2014	Adult	Retro	NS1、ELISA、PCR	2009WHO	ND	6	130		8		62.9±41.19（35.2-90.6）		55.7±5.7（51.8-59.5）	59:71		6:2													122//122		8//8	8.8±1.04（8.1-9.5）		18.6±11.78（10.7-26.6）	39±0.15(39-39.2)		39.5±0.67(39.1-40)							47//130(43.4%)
5	37	Samitha Fernando	2016	Infectious Diseases Hospital of SriLanka	1/2015-8/2015	ND	Retro	NS1、ELISA、PCR	2009WHO	≤5	8	33		22		33.6±13.26		30.36±14.23																33//33		22//22													9//48(27.3%)
6	54	Vipa Thanachartwet	2015	Bangkok, Thailand,	10/2012-12/2014	>15y	Pros	NS1、ELISA、PCR	2009WHO	Admission	8	132		21		<40y:113(85.6%),>40y:19(14.4)		<40y:12(57.1%),>40y:9(42.9)	71:61		10:11							4//119		1//20	1±4:2±3=25：48		1±4:2±3=4：11	132//132		21//21	>4d：84（63.6%）		>4d:17(81%)	38.4±1.04(37.8-39.2)		37.8±1.48(37-39)	113//132(85.6%)		18//21(87.5%)
7	59	Baolin Liao	2015	Guangzhou 8th People’s Hospital	2013	Adult	Retro	NS1、ELISA、PCR	2009WHO	≤6	5	30		21		38±17		41±13	16:14		12:9																5±2		6±2
8	75	Amita Jain	2013	K. G. Medical University，india	2012	All	Retro	NS1、ELISA、PCR	2009WHO	≤7	6	90		121																	1:2:3=5:7：6		1:2:3=8:35：8
9	152	Kumar S Abhishek	2017	New Delhi india	2015	All	Pros	NS1、ELISA	2009WHO	≤5	4	38		18
10	182	Diana Giraldo	2011	Rio de Janeiro, Brazil	2007-2008	4m-15y	Retro	ELISA	2009WHO	ND	5	151		30		8.6		8.6	77;14		16:14:00													146//151	29//30								92//151	17//30					96//151
11	224	Laura B. Talarico	2017	Asuncion, Paraguay	2011	<15y	Retro	ELISA、PCR	2009WHO	2--14	6	16		61		10.3±4.6		10.8±3.9	9:7(M56.3%)		35:26(M57.4%)							6//9		19//39				16//16 (100%)		61//61 (100%)	3.9±1.8		5.5±2.7				14//16 (87.5%)		39//61 (63.9%)				10//16 (62.5%)
12	201	Chien-Chih Chen	2015	southernTaiwan	2006-2014	>18y	Retro	ELISA、PCR	2009WHO	ND	5	176		15
13	31	Mohit Singla	2016	New Delhi, India	2012-2014	4-14y	Pros	NS1、ELISA、PCR	2009WHO(DF/DW/SD)	ND	7	21	30	46		9.5±2.4	8.9±2.7	8.5±2.7	11:10	15:15:00	25:21							16//5	11//19	12//34							2.6±1.26（2,3.7）	4.5±1.93(3,5.6)	5.2±1.78（3.9,6.3）
14	33	Elzinandes de Azeredo	2016	Brazilian hospitals	2010-2013	ND	Retro	NS1、ELISA、PCR	2009WHO(DF/DW/SD)	1-15	7	90	41	17		42±20.7(26-54)	42±22.2(25-55)	39 ±23.0(23-54)	42:48	17:24	8:9
15	44	Anyelo Dura´n	2015	Maracaibo, Venezuela	ND	2-66y	Retro	NS1、ELISA	2009WHO(DF/DW/SD)	1-6	6	29	39	30
16	47	K. S. Sahana	2015	Bangalore,Karnataka，South India	7/2012-2/2013	Children	Pros	NS1、ELISA	2009WHO(DF/DW/SD)	ND	5	39	22	20																				39//39(100%)	22//22(100%)	20//20(100%)							9//39 (23.1%)	8//22 (35.4%)	8//20 (40%)				17//39 (43.6%)
17	76	Julia Arias	2014	Universidad del Zulia, Venezuela	ND	All	Retro	ELISA	2009WHO(DF/DW/SD)	ND	5	12	10	8		20±7(5-33)	12±9.5(1-39)	10±5.5(4-26)	6:6	4:6	4:4							5//7	3//7	0//8	1:2:3:4=3:4:1:0	1:2:3:4=2:2:2:2	1:2:3:4=0:2:2:4
18	208	B. Hoffmeister	2014	German	1996-2010	>14y	Retro	NS1、ELISA、PCR	2009WHO(DF/DW/SD)	ND	6	39	11	6		33±12.25(21-70)	40±9.5(14-52)	30±8.75( 15-50)	18:21:00	5:6	2:4							38//1	9//2	4//2				39//39	11//11	6	5±3.25(2-15)	6±1.75(4-11)	8±1.25(4-9)							0//39	0//11	1//6
19	38	Renato Antônio Oliveira	2016	Recife (Pernambuco,Brazil)	2007	ND	Retro	ELISA、PCR	1997WHO	1, 3, 5, 7, 15, 30	6	48	56			12±15.5(16-25)	24.5±18.7(22-32)		27:21	21:35
20	39	Sergio Isaac Cruz Hernández	2016	Mexico（InDRE provided）	ND	0-25y	Retro	NS1、ELISA、PCR	1997WHO	≤5	5	101	70																		1:2=60：41	1:2=56：14		101//101	70//70
21	53	Sing-Sin Sam	2015	University Malaya Medical Center	2006-2007	ND	Retro	PCR	1997WHO	ND	5	86	196			26±20.05（0.3-66）	28±16.43（0.8-81）		39;47	122:74																							51//86(59.3%)	121//196(61.7%)		0	10(5.1%)		52//86 (60.5%)
22	55	Hope H. Biswas	2015	Infantil Manuel de Jesús Rivera in Managua, Nicaragua	2005-2013	6M-14y	Pros	ELISA、PCR	1997WHO	≤7	7	592	197						294:298	98:99								302//267	44//147		1:2:3:4=81:313:1:0	1:2:3:4=72:90					4±43(1-8)	5±21(1-7)
23	63	sergio Isaac De La Cruz H	2013	InDRE in MexicoCity, Mexico	9/2009-10/2009	Adult	Retro	ELISA、PCR	1997WHO	≤5	3	116	88
24	82	Yadunanda Kumar	2012	Singapore	2005-2006	>12y	Pros	ELISA、PCR	1997WHO	≤3	6	44	18			39±13.02	40±14														1:2:3:4=24:1:19:0	1:2:3:4=12:3:3:0		44//44	18//18
25	84	Jien-Wei Liu	2013	Taiwan	2002	>18y	Retro	ELISA、PCR	1997WHO	ND	7	57	43			45.1±12.3	41.2±10.5		22:35:00	22:21:00					5//57 (8.8%)	9//43 (20.9%)								57//57(100%)	39//43(90.7%)														19//57(33.3%)
26	89	Gabriela M. Marón	2010	San Salvador,El Salvador	2004	5-12y	Pros	ELISA、PCR	1997WHO	ND	7	66	62			8.33±2.41	8.7±3.58		29;37	26;36		16.5±3.5(15-19.6)	16.7±3.63(15-19.9)
27	92	D. Priyadarshini	2010	Pune, Western India	2005	All	Retro	ELISA、PCR	1997WHO	every day	7	159	62																														101//161(63.5%)	33//40(53.2%)					90//159(56.6%)
28	95	Erum Khan	2010	Pakistan	2003-2007	All	Retro	ELISA、PCR	1997WHO	ND	6	161	40			26±19	24.5±18		99:62	30;10														159//161(98.8%)	39//40(100)					38±1	37±2		21//161(13%)	2//40(5%)					93//161 (57.8%)
29	101	Annette Fox	2011	Ha Noi, Viet Nam	9/2008-11/2008	Adults	Pros	NS1、ELISA、PCR	1997WHO	ND	7	94	36															36//54	8//25		1:2=31:28	1:2=11:11
30	105	Jessica R. Fried	2010	Bangkok, Thailand	1994-1997; 1999-2002	6m-15y	Pros	ELISA、PCR	1997WHO	every day,5-10 days after discharge	8	289	169			8.5±3.0	8.7±3.1		159:130	95:74								86//202	14//155		1:2:3:4=108:58:75:44	1:2:3:4=54:44:48:20
31	110	Luis Angel Villar-Centeno	2008	metropolitan Bucaramanga,Colombia	2004-2006	>5y	Pros	ELISA、PCR	1997WHO	≤4	7	169	30			26.4±17.5	26.3±14.6		83:86(M 49.1%)	16:14(M53.3%)														169//169 (100%)	30//30 (100%)
32	114	Nasim A. Khana	2008	Makkah, Saudi Arabia	2004	6-94y	Retro	ELISA、PCR	1997WHO	Admission	5	75	6																											38.6±1	37.9±0.6
33	115	Celia C. Carlos	2005	Metro Manila,Philippines	1999-2001	2-17y	Retro	ELISA、PCR	1997WHO	≤5	5	239	120			9.9±4.2	9.8±3.8		143:96(ratio1.49)	72:48(ratio1.50)																	4.4±1.7	5.6±1.7								0//239	5//120 (3.4%)
34	116	Lien-Cheng Chen	2006	southern Taiwan	8/2002-10/2002	ND	Retro	ELISA、PCR	1997WHO	1-18	6	12	20			36.1±28.1	47.2±14.3		10;2	14;6					0//12	3/20		8//2	3//17
35	119	Adriana O. Guilarde	2008	Goiania,Brazil	1/2005-7/2005	>15y	Pros	ELISA、PCR	1997WHO	0-15	7	93	43			32.4±12.7	32.7±14.4		42;51	20;23								36//56	13//29		2:3=1:38	2:3=2:8
36	124	Fernando A Bozza	2008	Niterói, Rio de Janeiro State	2007	Adults	Retro	ELISA、PCR	1997WHO	ND	6	20	39			39±14.8(28-48)	37±22.2(23-53)		07:13:00	26;13								15//5(26%)	23//16(42%)		1:3=20:0	1:3=8:31		6//20 (30%)	3//39 (8%)
37	128	S. Anatapreecha	2005	Thailand	1999-2002	All	Retro	ELISA、PCR	1997WHO	ND	5	986	1729						p>0.05									183//625	372//1256		1:2:3:4=404:294:242:46	1:2:3:4=808:568:266:87
38	131	Wei-Kung Wang	2006	southern Taiwan	2002	Adults	Retro	ELISA、PCR	1997WHO	ND	5	54	49			51±16(18-82)	52.1±14.5(18-76)		15;39	19;30
39	134	Eva Harris	2000	NICARAGUA	1998	All	Cross	ELISA、PCR	1997WHO	ND	7	268	60			16.8±14(0-84)	11.7±21(0-56)		123:145(M 46%)	33:27(M 55%)								85//170	9//43		2:3=4:63	2:3=1:7					4.7	6.1
40	136	David W. Vaughn	1999	Thailand	1994-1996	18m-14y	Pros	ELISA、PCR	1997WHO	8-10 days after enrollment	6	88	80			7.8	8.3		44:44(M 50%)	47:33(M 59%)								68//20(23%)	38//42(53%)		1:2:3:4=28:16:30:15	1:2:3:4=18:31:17:10
41	140	M. Juffrie, G. M	2001	Yogyakarta, Indonesia	1995-1996	Children	Retro	ELISA、PCR	1997WHO	1 day after admission,subsequent days	6	115	42	29		9(1-14)	9.5(3-15)	7.5(3-14)	60:55(M: 52%)	23:19(M: 54%)	14:15(M:48%)
42	144	E. Villamor	2017	Bucaramanga, Colombia	2009-2010	>5y	Cross	NS1、ELISA、PCR	1997WHO	≤4	7	235		110					118:117(M 50.2%)		53:57(M 48.2%)							171//64(27.2%)		80//30(27.6% )	1:2:3:4=17:4:17:11		1:2:3:4=3:10:12:4
43	158	Lucy Chai See Lum	2002	Kuala Lumpur, Malaysia	1991-1999	Children	Retro	ELISA	1997WHO	ND	3	92	22			6±28.1(0.2-11.7)	7±13.2(0.3-12)
44	159	Chatporn Kittitraku	2015	Bangkok, Thailand	2000-2002	>15y	Retro	NS1、ELISA	1997WHO	1-14	5	6	113	8
45	177	Bernadette Murgue	2001	Tahiti, French Polynesia	1996-1997	Children	Retro	ELISA、PCR	1997WHO	admission to discharge	3	40	16
46	183	Wipawee Jampangern	2007	Thailand	2002-2003	2-28y	Retro	ELISA	1997WHO	admission,discharge	5	25	49			9±3.25(2-15)	10±4(3-19)		P>0.05									7//18	1//48
47	193	Agus Suwandono	2006	Jakarta, Indonesia	2004	All	Retro	ELISA、PCR	1997WHO	ND	6	80	40															16//64	7//33		1:2:3:4=0:3:7:0	1:2:3:4=1:1:7:3
48	194	N. Voraphani	2010	Songkhla, Thailand	2005-2006	5-15y	Retro	ELISA	1997WHO	febrile,toxic and recovery stage	6	17	10			9.7±2.4	9.9±2.8		9;8	9;1																				39.6±1	39.7±1
49	195	Alegria Levy	2009	Maracaibo, Venezuela	2005-2006	3-53y	Retro	ELISA、PCR	1997WHO	1-26	6	36	34															20//16	18//16
50	197	Muhammad Mehmood Riaz	2009	Karachi, Pakistan.	2006	>15y	Pros	ELISA、PCR	1997WHO	5-6	6	169	109																														24//169 (14%)	13//109 (12%)		2//169 (1%)	2//109 (2%)		134//169 (79%)
51	211	Vernon J. Lee	2008	TTSH Singapore	2004	Adults	Retro	ELISA、PCR	1997WHO	ND	7	1855	118			32±450(17-58)	34±99.8(18-54)		1184:671(M:63.8%)	73:45(M:61.9%)																				37.6I±31.8(36.4-39.3)	37.7±9.42(36.4-39.8)								606//1855 (32.7%)
52	234	Farhad F Vasanwala	2011	Singapore General Hospital	2009-2011	All	Pros	NS1、ELISA、PCR	1997WHO	enrollment until discharge	6	8	25			34±12	43±11																				9±1(6-10)	9±1.25(7-12)
53	240	Junxiong Pang	2012	TTSH Singapore	2006-2008	All	Retro	NS1、ELISA、PCR	1997WHO	ND	5	1467	818						1042:425	494:324					45//1467	47//818
54	241	Junxiong Pang	2017	TTSH Singapore	2005-2008	All	Retro	NS1、ELISA、PCR	1997WHO	ND	7	865	174			33±13.3(24-42)	37.5±18.5(27-52)		518:347	90:84					27//865	23//174																							604//865(69.8%)
55	243	Chien-Sen Tseng	2005	Southern Taiwan	2001	All	Retro	NS1、ELISA	1997WHO	Admission	6	39	14			52±17.0(37-60)	52±14.1(47-66)		15:24:00	03:11:00																	3±2.22(2-5)	3±1.48(2-4)		37.7±1.41(36.7-38.6)	37.8±1.48(36.6-38.6)
56	248	K. Jayashree	2011	JSS University Hospital,india	3/2009-5/2009	<15y	Retro	NS1、ELISA	1997WHO	ND	3	58	37	10
57	250	arrayRenato Antonio dos Santos Oliveira	2017	Recife (Pernambuco Brazil	2004-2008	All	Retro	NS1、ELISA、PCR	1997WHO	1,1- 5 ,6–10,>10	7	36	49			11.5±16.6(14.4-25.6)	14±13.4(16.7-24.4)		21:15:00	21:28:00
58	252	Andrea L. Conroy	2015	ucaramanga Colombia	ND	>5y	Cross	NS1、ELISA、PCR	1997WHO	≤4	6	65	46			28±19.6(19-45.5)	21±12.8(14-31.3)		30:35(M 46.2%)	21:25(M 45.7%)																	3.2±0.68(2.78-3.7)	3.1±0.89(2.5-3.7)		36.3±0.74(36-37)	36.8±1.48(35.9-37.9)		61//65 (93.8%)	44//46 (95.7%)					20//65 (30.8%)
59	259	Min-Sheng Lee	2006	Kaohsiung, Taiwan	2002	All	Retro	NS1、ELISA、PCR	1997WHO	ND	6	412	232			44.1±17.8	53.6±16.3		177:235	119:113					31//412(7.6%)	39//232(16.8%)		373//39	189//43								5.9±2.9	8.3±6.9
60	249	Muhammad Imran Hasan Khan	2013	Lahore, Pakistan	2011	>5y	Pros	ELISA	1997WHO	ND	7	686	280	11		39.7±16.7	39.9±17.3	47.5±18.9	480:206(M 70%)	207:73(M 74%)	4:7(M 36%)													684//686 (99.7%)	280//280 (100%)	11//11 (100%)							684//686 (99.7%)	274//280 (97.9%)	10//11(99.2%)				418//686 (60.9%)
61	62	Muhammad Arif Nadeem Saqib1	2014	Lahore, Pakistan	2011	Adult	Retro	ELISA	1997WHO(DF/DHF/DSS)	1	4	435	95	26																				435//435(100%)	93//95(97%)	26//26(100%)							326//435(75%)	24//95(25%)	24//26(92%)				323//435 (74%)
62	64	R. Soundravally	2014	Pondicherry, India	2013	Adult	Pros	ELISA、PCR	1997WHO(DF/DHF/DSS)	defervescence	5	27	30	24		22±12.75(16-67)	35±9.75(20-59)	24±12.25(16-65)	13:14(ratio0.92)	16:14(ratio1.2)	13:12(ratio1.07)																						7//27(25.9%)	14//30(46.7%)	6//24(25%)
63	102	Cornelia A.M. vandeWeg	2012	Semarang,india	2001-2003	3-14y	Pros	ELISA、PCR	1997WHO(DF/DHF/DSS)	ND	6	18	45	26		7.5±5.19(4-11)	8±3.7(5-10)	7±3.7(5-10)	10:8(M 50.5%)	23:22(M 51.1%)	12:14(M46.2%)																3±0.93(2-3.25)	3±0.74(3-4)	4±0.93(3.75-5)
64	103	Malik Asif Humayoun	2010	Punjab, Pakistan	9/2008-12/2008	>14y	Retro	ELISA、PCR	1997WHO(DF/DHF/DSS)	admission and throughout the hospital stay	6	46	62	2					24;22	44;18	2;0													46//46 (100%)	62//62(100%)	2//2(100%)
65	91	Tran Nguyen Bich Chau	2010	Dong Thap province,Vietnamese	2004-2007	<18m	Pros	NS1、ELISA、PCR	1997WHO	beginning on entry, 10–14 days after discharge	7	35	141	19																	1:2:3:4=14:6:4:1	1:2:3:4=42:59:16:1	1:2:3:4=8:5:3:0
66	137	Penelopie Koraka	2003	Indonesia	1995-1996	7m-14y	Retro	ND	1997WHO(DF/DHF/DSS)	ND	5	71	30	67		8.7	8.7	7.1	M:F=37:34	M:F=15:15	M:F=28:39							29//42	5//25	7//60
67	213	Ole Wichmann	2004	Chonburi, Thailand	2001	All	Retro	ELISA	WHO 1999b	ND	5	128	179	40		8	11
68	218	Sotianingsih Haryanto	2016	Jambi, Indonesia	2015	All	Cross	NS1、ELISA、PCR	WHO-SEARO 2011	≤5	6	58	34	2					M:F=33:25	M:F=17:17	M:F=0:2							48//10	28//6	0//2	1:2:3:4=37:17:1:2	1:2:3:4=23:6:1:3	1:2:3:4=2:0:0:0
69	154	Goutam Patra	2015	kolkata,west bengal,india	2013-2014	All	Pros	NS1、ELISA	WHO-regional guideline SEARO(2011)	ND	4	29	11						M:F=16:13	M:F=7:4																							10//29 34%	4//11 36%
70	48	Tauqeer Hussain Mallhi	2015	Hospital University Sains Malaysia	2008-2013	>12y	Retro	NS1、ELISA、PCR	WHO 2011(DF/DHF、DSS)	ND	8	588	79			29.86±15.16	36.5±18.14		M:F 326:262	M:F 52:27		obesity82//588(13.2%)	12//79(15.2%)		13//588 (2.2%)	23//79 (29.1%)		530//58	61//18					573//588(94.7%)	74//79(93.7%)		、	4.6±3.47		37.66±0.61	37.78±0.62		344//588(58.5%)	41//79(51.9%)		105//588(17.9%)	11//79(13.9%)		318//588(54.1%)
71	49	Shiran Ajith Paranavitane	2014	Colombo South Teaching Hospital	2013	>18y	Pros	ELISA	2011 WHO	entire duration	4	92		94																							5.01±1.11	5.04±1.12
72	30	Thamarasi Senaratne	2016	GHK, Sri Lanka	7/2011-2/2012	>12y	Pros	NS1、ELISA、PCR	Ministry of Health guidelines	≤5	7	239	43			30.3±12.5	27.2±12.8		M:F 126:113	M:F36:7								8//205		2//40				239//239	43//43		4.5±0.8	4.4±0.8					130//239	27//43
73	40	Creuza Rachel Vicente	2016	Espírito Santo, Brazil	2009-2013	0-83y	Cross	PCR	Brazilian Ministry of Health	ND	6	453	32			26±17.0(15-38)	30±27.4(17-54)		M:F 238:215	M:F 22:10											1:2:3:4=358:21:1:73	1:2:3:4=17:10:0:5
74	228	Sheila Moura Pone	2016	Rio de Janeiro, Brazil	2007-2008	2m-18y	Retro	ELISA、PCR	Brazil-ian Ministry of Health criteria	ND	7	122		23																													68//122 (55.7%)		13//23 (56.55%)	7//122 (5.7%)		2//23 (8.7%)	95//122 (77.9%)
75	1	Wang WH	2019	Taiwan	2015	Adult	Pros	PCR	1997WHO	Acute phase	8	90	45			44.7±11	77±14		M:F 47:43	M:F 25:20					12//78	23//22
76	2	Temprasertrudee S	2018	bangkok	1/2013-6/2015	Adult	Retro	NS1	2009WHO	ND	7	319		38		26.7±16(21.7-43.3)		35.1±18.1(26.2-50.6)	143:176(M44.8%)	19:19(M50%)																	3±1.5(2-4)		4±1.5(3-5)				170(53.3%)		18(47.4%)				161(50.5%)
77	3	Kuo HJ	2018	taiwan	2008-2014	Adult	Retro	PCR	2009	Any phase	6	642		27		48.65±16.6		66.4±12.8	326:316(M50.8%)		15:12(M55.6%)				86//756		9//18(33.3%)							570//669		23//27	3.8±10.4,1-15		3.7±4.4(1-7)				242		10
78	4	Patra G	2019	india	2016-2017	Adult	Retro	NS1	2009WHO	3-6	6	50		20					26;24		09:11:00																						38(76%)		16(80%)
79	5	Agrawal VK	2018	india hyderabad	3/2015-2/2017	All	Pros	ELISA	2009	≤3	6	217		117		30.3±15.4		30.4±11.8	97:120		51:66				37//180(17%)		45//72(38.4%)													>39.92,42.3	48,41		76(35%)		51(43.5%)				137(63.1%)
80	7	Sehrawat P	2018	new delhi india	6/2015-10/2016	ND	Cross	NS1、ELISA、PCR	2009	≤5	7	50		30																							5.09±1.7		5.22±2
81	8	Patra G	2019	india	10/2016-21/2018	All	Pros	ELISA	2009	Early phase	7	54		19																													28		19				15
82	6	Jayarajah U	2020	Sri Lanka	6/2017-8/2017	Children	Retro	ND	1997	till discharge	5	245	60			8.6±3.3	8.7±2.9		146:99	38;22																	3.5±1.2	4.9±1.3					127//118		41//19	17//228	4//56		93//148
83	16	Adil B	2020	Rawalpindi, Pakistan	9/2019-1/2020	All	Pros	NS1、ELISA	1997	ND	6	111	69
84	17	Hegazi MA	2020	Jeddah, Western Saudi Arabia	1/2010-12/2016	All	Retro	NS1、ELISA、PCR	2009	≤7	8	17403		243					13795:3608		188;55							13143//4260		115//128													14149//3259		183//60
85	19	Shyamali NLA	2020	Sri Lanka	2016-2018	Adult	Retro	PCR	2011	ND	7	129	64																																				21// 108
86	24	Maneerattanasak S	2020	southern Thailand	2017-2018	1-14y	Retro	ND	1997	ND	7	248	281	43					129:119	157:124	17;26																						91//157	114//167	10//33				107//141
87	w1	Ayaz, Fatima	2020	Punjab, Pakistan	10/2019-3/2020	ND	Cross	ELISA	1997	ND	5	18	47			32.94±14.1	38.36±13.73
note	1.y:year
	2.Retro：retrospective; Pros:prospective;Cross:crosssection
	3.gender M:male;F:female
	4.D:Diabetes
	5.↓low; ↑high
[truncated: 299 more columns]
